# Supplementary material for: Components of antenatal care received by women in fishing communities on Lake Victoria, Uganda; a cross sectional survey
Source: BMC Health Serv Res. 2020 Sep 29;20:901. doi: 10.1186/s12913-020-05739-9 (PMC7526094; doi:10.1186/s12913-020-05739-9)
Supplement: Supplementary file 1 — Additional file 1. [file 12913_2020_5739_MOESM1_ESM.xlsx]

## Sheet: survey
type	name	label	appearance	required	hint	relevant	constraint	constraint_message	default	read_only	image	calculation
note	note1	UVRI-IAVI HIV VACCINE PROGRAM VIMBA STUDY QUESTIONNAIRE
note	note2	(1) INTRODUCTION: The UVRI-IAVI HIV Vaccine Program located at the Uganda Virus Research Institute, Nakiwogo, Entebbe, has been conducting research and education on HIV for 15 years. You are participating/request you to participate in a study that is aimed at improving maternal health behaviour among fishing communities. Results of this study will help efforts towards improving maternal health be…
note	note3	(2) IDENTIFICATION
begin_group	hh_name	NAME OF HOUSEHOLD HEAD	field-list
text	hh_cname	HOUSEHOLD HEAD COMMON NAME		Yes
text	hh_sname	HOUSEHOLD HEAD SURNAME NAME		Yes
text	hh_fname	HOUSEHOLD HEAD RELIGIOUS NAME		Yes
end_group	hh_name
date	vdate	VISIT DATE		yes			.>=date('2017-11-01') and .<=date('2020-02-28')
begin_group	studyid_gp	Study ID group	field-list
select_one 11218	visit	VISIT:		yes			.='01' or.='12' or .='18'
select_one interviewmonth	int_month	INTERVIEW MONTH:		yes			.>='01' and .<='12'
select_one studycomm	study_comm	STUDY COMMUNITY:		yes
text	part_sno	Participant serial number:		yes			regex(.,'[0-9]{3}')
end_group	studyid_gp
calculate	study_id											concat(${visit},'-',${int_month},'-',${study_comm},'-',${part_sno})
text	studyid	You have successfully generated the new study id as: ${study_id}		yes						yes		concat(${visit},'-',${int_month},'-',${study_comm},'-',${part_sno})
select_one interventioncontrol	study_arm	STUDY ARM:		yes	Kachanga, Lulamba and Sserinya are Intervention communities
note	note4	(3) SOCIAL DEMOGRAPHIC INFORMATION
begin_group	age_gp	Age_Group_Qns	field-list
integer	part_age	1. How old are you? Olina emyaka emeka?		yes	Code completed years		.>='15' and .<='49'	Not eligible if currently younger than 15 years and older than 49 years
date	dob	2. Date of birth. Wazaalibwa ddi?		yes	May use baptism/birth certificate, voter's card or national ID. Code 15 for unknown day, 06 for unknown month		.>=date('1968-11-01') and .<=date('2002-11-01')
calculate	calc_age	Calculated age					regex(.,'[0-9]{2}')					int(${vdate}-${dob})div365.24
integer	corr_age	Age in Q.1 should be same as this age, otherwise enter correct age in Q.1			Age in Q.1 should be same as this age, otherwise enter correct age in Q.1	${calc_age}!= ${part_age}	.=${part_age} or .=${calc_age}	Enter valid age above		yes		int(${vdate}-${dob})div365.24
end_group	age_gp
select_one educ	educ	3. What is your highest education level? Wakoma wa mukusoma?		yes	Code highest level
select_one relig	relig	4. What is your religious affiliation? Osoma ddiini ki?		yes
text	religoth	Specify other religion				selected(${relig},'7')
select_one tribe	tribe	5. What is your tribe? Oli wa ggwanga ki?		yes
text	tribeoth	Specify other tribe				selected(${tribe},'9')
select_one occup	occup	6. What is your main occupation? Okola mirimu ki?		yes
text	occupoth	Specify other occupation				selected(${occup},'15')
begin_group	stay_durgp
note	note5	7. How long have you been living continuously in _____(NAME OF CURRENT VILLAGE OF RESIDENCE)? Mu _______(NAME OF CURRENT VILLAGE OF RESIDENCE) omazeemu bbanga ki?	field-list		Code completed months or years
integer	stay_mos	Stay months	months	yes	Code 00 if less than a month		.>='00' and .<'12'
integer	stay_yrs	Stay years	years	yes	Code 00 if less than a year
end_group	stay_durgp
begin_group	stay_dureligp					${stay_mos}>'3' or ${stay_yrs}>'00'
note	note6	8. How long do you intend to stay in _____(NAME OF CURRENT VILLAGE OF RESIDENCE)? Osubira kumala banga ki ng'obeera mu_______(NAME OF CURRENT VILLAGE OF RESIDENCE)?	field-list		Code completed months/years, 99 if permanent, if less than a month, record '00' months.		.>='00' and .<'12'
integer	intd_mos	Months of intent to stay	months		Code complete months, 00 if less than a month		.>='00' and .<'12'
integer	intd_yrs	Years of intent to stay	years		Code, complete years, 00 if less than a year
integer	intd_pmt	Permanent stay	permanent		Code 99 if permanent, else code 00
begin_group	stay_inteligp					${intd_mos}>='18' or ${intd_yrs}>='2' or ${intd_pmt}='99'
note	note7	Now I would like to ask some questions about marriage. Your responses are important to this research and we will keep them confidential. Kakati ŋenda kukubuuza ebibuuzo ebikwata kubufumbo. By'onotudamu bwamugaso eri okunoonyereza kuno era tujja kubikuuma nga byakyama
select_one marrevr	marrevr	9. Have you ever been married or lived together with a man as if married? Wali ofumbiddwako oba okubera n'omusajja nga abafumbo?		yes	If present union is the only marriage ever, code yes
begin_group	marrevr_gp					${marrevr}='1'
select_one currmarr	currmarr	10. Are you currently married or living together with a man as if married? Kakati oli mufumbo oba obera n'omusajja ng'abafumbo?		yes	Any kind of marriage even if not legal. Obufumbo obw'engeri yonna nebwoba nga toli mugatte.
select_one marrdis	marrdis	11. How did your previous marriage end; widowed, divorced, separated? (PROMPTED). Obufumbo obwo obwasemba okuggwaawo, bwaggwaawo mungeri ki; wafiirwa, wanoba, mwayawukana?			PROMPTED	${currmarr}!='1'
begin_group	currmarr_gp					${currmarr}='1'
select_one withus	withus	12. Is your husband living together with you now or he is staying else where? Balo abera nawe kati oba aline awalala wa beera?		yes
integer	polyg	13. How many wives does your husband have? Balo alina abakyala bameka?		yes	Including yourself		.>='1' and .<='20'
select_one huseduc	huseduc	14. What is the highest level of education your husband has ever attended? Balo wakoma wa mukusoma?		yes
select_one husocp	husocp	15. What is your husband's occupation? That is, what kind of work does he mainly do? Balo akola mulimu ki? Akola mulimu ki omukulu?		yes
text	husocp_oth	Specify husband's other occupation				selected(${husocp},'17')
end_group	currmarr_gp
end_group	marrevr_gp
select_one caredec	caredec	16. Who usually makes decisions about health care for yourself; you, your husband/partner, you and your partner jointly or other relative? (PROMPTED). Ani bulijjo akola okusalawo kubikwata ku enzijjanjaba yo; Ggwe, Omwaami wo/Omwagalwa wo, Ggwe wamu n'omwaami wo oba ab'eŋanda abarala?		yes	PROMPTED
text	caredec_oth	Specify other health care decision maker				selected(${caredec},'5')
note	note8	Now I would like to ask you some questions about pregnancy and child birth. Kakati ŋenda kukubuuza ebibuuzo ebikwata ku embuto n'okuzaala.
select_one pregever	pregever	17. Have you ever been pregnant? (Include current pregnancy). Wali ofunye ku lubuto? (Bw'oba ng'oli lubuto kati lutwaliremu).		yes
begin_group	pregever_qns					${pregever}!='2'
integer	ageipreg	18. How old were you when you first became pregnant? Walina emyaka emeka lwe wasookera ddala okufuna olubuto?		yes	Code completed years		.>='10' and .<='49'
integer	totpreg	19. How many pregancies have you had in your life time? Wakafuna embuto mmeka mu bulamu bwo bwona?		yes	Code total number, don't recall=97, no response=99
integer	totbirth	20. How many live children(a baby that cried) have you given birth to, even if they are alive now or not? Wakazaala abaana bameka nga balamu, kababe nga balamu kati oba nedda?
select_one pregloss	pregloss	21. Have you ever had a pregnancy that miscarried, was aborted or ended in a still birth? Wali ovudemu olubuto oba okuzaala omwana nga mufu?		yes
date	lossdate	22. When did you last have a preganacy that miscarried, was aborted or ended in a still birth? Wavamu ddi olubuto oba okuzaala omwana nga mufu?		yes	Code 15 for unknown day, 06 for unknown month	${pregloss}='1'	.<=${vdate} and .>=${dob}
calculate	pregloss_mos			yes								int(${vdate}-${lossdate})div30.44
integer	cal_pregloss	Pregnancy loss months: ${pregloss_mos}			Eligible if loss is less than or equal to 6 months					yes		int(${vdate}-${lossdate})div30.44
select_one pregnow	pregnow	23. Are you pregnant now? Oli lubuto kati?		yes	If not sure, probe for sexual activity, last menstrual period, FP use, pregnancy symptoms
begin_group	preg_qns					${pregnow}='1'
integer	mospreg	24. How many months pergnant are you? Olubuto olwo lwa emyezi emeka?		yes	Code completed months		.>='1' and .<='10'
select_one pregplan	pregplan	25. When you got pregnant, did you want to get pregnant at that time? Wali oyagala okufuna olubuto mukisera kyewalufuniramu?		yes
end_group	preg_qns
date	lstbirth_date	26. When was your last child birth? Wakoma ddi okuzaala?		yes	Code 15 for unknown day, 06 for unknown month	${totbirth}!='0'	.<=${vdate} and .>=${dob}
calculate	lstbirth_mos			yes		${totbirth}!='0'						int(${vdate}-${lstbirth_date})div30.44
integer	cal_lstbirth	Last child birth months: ${lstbirth_mos}			Eligible if last child birth is less than or equal to 6 months	${totbirth}!='0'				yes		int(${vdate}-${lstbirth_date})div30.44
select_one lmpdur	lmpdur	27. When did your last menstrual period start? Piriyodi yo esembyeyo yatandika ddi?		yes
select_one yesno	sbaneed	28. Would you be (were you) willing to be attended to by skilled health worker,that is, a doctor, midwife or nurse during antenatal care for the most recent (if not pregnant)/current pregnancy? Wandiyagade okufuna enzijanjaba y’owolubuto (okunywa eddagala ly’olubuto) okuva eri omusawo dokita,omusawo omuzaalisa oba nnansi ku lubuto olusembyeyo/luno?		yes
select_one yesno	anc	29. Did you see anyone for antenatal care for the most recent,(if not pregnant)/current pregnancy? Olina gwe walaba ku enzijanjaba y’owolubuto (okunywa eddagala ly’olubuto) olusembyeyo/luno?		yes
begin_group	noanc_gp					${anc}!='2'
select_one anchw	anattn	30. Whom did you see? Any else you saw? Ani gwe walaba? Waliwo omulala yena gwe walaba?		yes	Probe for the most qualified person
text	anattn_oth	Specify other health worker cadre whom you saw.				selected (${anattn},'6')
select_one anchw	ananeed	31. Whom would you have liked to attend to you during antenatal care for the most recent (if not pregnant)/current pregnancy? Anyone else? Ani gwewaliyagade okubudabuda mu enzijanjaba y’owolubuto (okunywa eddagala ly’olubuto) ku lubuto olusembyeyo/luno? Waliwo omulala yena?		yes	Probe for the most qualified person
text	ananeed_oth	Specify other health worker cadre you would have liked.				selected (${ananeed},'6')
select_one ancloc	ancloc	32. Where did you receive antenatal care for the most recent (if not pregnant)/current pregnancy? Enzijanjaba y’owolubuto (okunywa eddagala ly’olubuto) wagifunira wa?		yes	Probe, if more than one code highest level facility
text	ancloc_oth	Specify other antenatal care facility				selected (${ancloc},'7')
text	ancname	33. Write the name of the facility metioned above (Q.32)			If at home, write HH head name. Outreach, write provider name. Write 'Don't Know' if she doesn't remember/doesn't know
integer	ancimos	34. How many months pregnant were you when you first received antenatal care for the recent (if not pregnant)/current pregnancy? Olubuto lwali lwa emyezi emeka lwe wasokera ddala okufuna enzijanjaba y'owolubuto (okunywa eddagala ly’olubuto)?		yes	Code complete months		.>='1' or .<='10' or .='97'
integer	anctimes	35.How many times did/ have you received antenatal care during the recent pregnancy? Emirundi emeka gye wafuna/gy'ofunye enzijanjaba y'owolubuto (okunywa eddagala ly’olubuto)?		yes			.>='0' or .<='10' or .='97'
begin_group	anc_gp		field-list				${anc}='1'
note	note8	As part of antenatal care during pregnancy, were any of the following done atleast once: Mu enzijanjaba y'owolubuto (okunywa eddagala ly’olubuto) wakolebwako bino wamanga:
select_one yesno	ancbp	36. Was your blood pressure measured? Wapimibwa entununsi (pulessa)?		yes
select_one yesno	ancurine	37. Did you give a urine sample? Wajibwako omusulo?		yes
select_one yesno	ancbled	38. Did you give a blood sample? Wajibwako omusaayi?		yes
select_one yesnodon'tknow	ancttinj	39. During antenatal care, were given an injection in the arm, to prevent the baby from getting tetanus, that is, convulsions after birth? Wawebwa akayiiso ku mukono nga ofuna enzijanjaba y'owolubuto, okuziyiza omwana obutakwatibwa tetanus, ntegeza omwana okwesika nga azalidwa?		yes
select_one yesnodon'tknow	ironsup	40. During antenatal care,were you given or did you buy any iron tablets or iron syrup? Wawebwa oba wagula amakelenda g'omusaayi oba silapu y'omusaayi nga ofuna enzijanjaba y'owolubuto?		yes
select_one yesnodon'tknow	deworm	41. During antenatal care, did you take any drug for intestinal worms? Wamila eddagala lyona ely'enjoka ezomulubuto (worms), nga ofuna enzijanjaba y'owolubuto?		yes
select_one yesnodon'tknow	ipt	42. During antenatal care, did you get SP/Fansidar to keep from getting malaria? Wafuna eddagala lya SP oba Fansidar okuziyiza okukwatibwa omusujja gw'ensiri nga ofuna enzijanjaba y'owolubuto?		yes	Code 'Yes' if she is taking Septrin (those in HIV care) or Dapsone (If allergic to Septrin)
integer	iptimes	43. How many times did you get SP/Fasidar during the recent (if not pregnant)/current pregnancy antenatal care? Emirundi emeka gyewafuna eddagala lya SP oba Fansidar nga ofuna enzijanjaba y'owolubuto?				selected (${ipt},'1')	.>='0' or .<='4'
end_group	anc_gp
end_group	noanc_gp
select_one nocare_res	noanc_res	49. Why didn't you see anyone for antenatal care for the most recent, (if not pregnant)/current pregnancy? Lwaki tolina gwe walaba ku enzijanjaba y’owolubuto (okunywa eddagala ly’olubuto) olusembyeyo/luno?		yes	Probe for the most important participant reason	${anc}!='1'
text	noanc_resoth	Specify other reason				selected (${noanc_res},'11')
select_one delcareby	delttn	44. Who assisted the delivery of your most recent birth or termination of pregnancy? Anyone else? Ani yakuzaalisa kuluzaalo olusembyewo oba mukuvamu olubuto olusembyeyo? Waliwo omulala yena?		yes	Probe for most qualified person. If respondent says no one assisted, probe to determine if adults were present at delivery
text	delttn_oth	Specify anyone else who assisted you				selected (${delttn},'7')
select_one nocare_res	nodelttnres	45. Why didn't you get any assistance during your most recent birth or termination of pregnancy? Lwaki tewafuna akuzaalisa kuluzaalo olusembyewo oba mukuvamu olubuto olusembyeyo?		yes	Probe for the most important participant reason	selected (${delttn},'8')
text	nodelttnres_oth	Specify other reason				selected (${nodelttnres},'12')
select_one delcareby	baneed	46. Whom would you have liked to assist the delivery of your most recent birth or termination of pregnancy? Anyone else? Ani gwewaliyagade okuzaalisa kuluzaalo olusembyewo oba mukuvamu olubuto olusembyeyo? Waliwo omulala yena?		yes	Probe for the most qualified person
text	baneed_oth	Specify anyone else who you would have wanted to assist you				selected (${baneed},'7')
select_one birthfacility	bthplc	47. Where did you give birth to your most recent child or termination of pregnancy? Wazaalira wa omwana wo asembyeyo oba okuvuma olubuto olusembyeyo?		yes	Probe to identify the type of source
text	bthplc_oth	Specify other place of birth or termination of pregnancy				selected (${bthplc},'7')
text	bthplc_name	48. Write name of birth place or termination of pregnancy place			If at home, write HH head name. Outreach, write provider name.
text	lastest	50. How many months ago was your most recent HIV test? Myezi emeka egiyise okuva lwe wekebeza a kawuka ka siriimu?		yes	Code 98 if never tested in life, 99 if on ART		regex(.,'[0-9]{2}')
select_one yesnodon'tknow	chwhtc	51. Would you be willing to have an HIV test by a Community/Village Health Worker at your home? Wadiyagade omusawo w'okukyalo okukukebera akawuka ka siriimu awaka wo?		yes
select_one nohtcr	nohtcr	52. Why would you not be willing to have an HIV test by a Community/Village Health Worker at your home? Lwaki tewandyegade omusawo w'okukyalo okukukebera akawuka ka siriimu awaka wo?		yes	Probe for most important reason	${chwhtc}=2
text	nohtcr_oth	Specify other reason for not willing to have an HIV test by a Community Health Worker				selected (${nohtcr},'5')
calculate	note9	NEXT VISIT 12 MONTHS (± 28 days) FROM CURRENT VISIT DATE										date(date(now()) + 336)
date	early_date	EARLIEST DATE:		yes						yes		date(date(now()) + 308)
date	nv_date	NEXT VISIT DATE:		yes						yes		date(date(now()) + 336)
date	late_date	LATEST DATE:		yes						yes		date(date(now()) + 364)
end_group	pregever_qns
end_group	stay_inteligp
end_group	stay_dureligp
note	note10	Dear____________ (respondent's name),we have reached the end of this interview. Thank you for taking time to respond to these questions.' Nyabo___________(amanya ge yettabyemu), tutuse ku enkomerero ye ebibuuzo. Webale kutwala obudde okudamu ebibuuzo bino.			Don't forget to reimburse respondent
note	note11	(2) INTERVIEWER VISITS
text	Qnare_notes	Key issues noted during interview
select_one collector_reviewer	internum	Data Collector		yes
image	signature	Data Collector's Signature	signature	yes
select_one interviewresult	int_result	Interview result		yes
text	oth_result	Other interview result				selected(${int_result},'7')
select_one collector_reviewer	reviewer	Data Reviewer		yes			${internum}!= ${reviewer}	Data collector can not review own data

## Sheet: choices
list_name	name	label
interventioncontrol	1	intervention
interventioncontrol	2	control
11218	01	baseline
11218	12	12 months
11218	18	18 months
interviewresult	1	completed
interviewresult	2	not at home
interviewresult	3	postponed
interviewresult	4	refused
interviewresult	5	partly completed
interviewresult	6	incapacitated
interviewresult	7	other, specify
interviewmonth	01	January
interviewmonth	02	February
interviewmonth	03	March
interviewmonth	04	April
interviewmonth	05	May
interviewmonth	06	June
interviewmonth	07	July
interviewmonth	08	August
interviewmonth	09	September
interviewmonth	10	October
interviewmonth	11	November
interviewmonth	12	December
studycomm	55	Jaana
studycomm	56	Namisoke
studycomm	62	Kitobo
studycomm	63	Kachanga
studycomm	64	Lulamba
studycomm	65	Sserinya
educ	1	Primary
educ	2	Secondary
educ	3	Tertiary
educ	4	No formal education
relig	1	Roman Catholic
relig	2	Protestant Church of Uganda (Anglican)
relig	3	Moslem/Islam
relig	4	Born Again/Pentecostal
relig	5	Seventh Day Advent
relig	6	Traditional
relig	7	Other, specify
relig	8	No Religion
tribe	1	Muganda
tribe	2	Munyankole
tribe	3	Munyarwanda
tribe	4	Murundi
tribe	5	Musoga
tribe	6	Mukiga
tribe	7	Tanzanian
tribe	8	Kenyan
tribe	9	Other, specify
occup	1	Housewife
occup	2	Bar/Restaurant attendant
occup	3	Bar/Restaurant owner
occup	4	Shop/Kiosk Keeper
occup	5	Sex Worker
occup	6	Market Vendor
occup	7	Salon Attendant
occup	8	Agriculture/Farming
occup	9	Government employee
occup	10	Medical Worker-Non Governement
occup	11	Student
occup	12	Boat Owner
occup	13	Fish Processing
occup	14	Fish Monger
occup	15	Other
marrevr	1	yes
marrevr	2	no
currmarr	1	yes
currmarr	2	no
withus	1	living together
withus	2	staying else where
caredec	1	you (respondent)
caredec	2	your husband/partner
caredec	3	you and your husband/partner jointly
caredec	4	other relative
caredec	5	other, specify
huseduc	1	Primary
huseduc	2	Secondary
huseduc	3	Tertiary
huseduc	4	No formal education
huseduc	7	Don't know
husocp	1	Fisher man
husocp	2	Fish monger
husocp	3	Fish processing/somking
husocp	4	Boat Maker
husocp	5	Boat Owner
husocp	6	Market Vendor
husocp	7	Shop Keeper
husocp	8	Bar/Hotel/Lodge Owner
husocp	9	Agriculture/Farming
husocp	10	Salon Attendant
husocp	11	Mechanic (automobiles, bicycles, electronics)
husocp	12	Construction (brick maker, painter, builder)
husocp	13	Government employee (clerical, teaching, health)
husocp	14	Medical worker (Non-government)
husocp	15	Loading and off- loading
husocp	16	Unemployed
husocp	17	other, specify
marrdis	1	widowed
marrdis	2	divorced
marrdis	3	seperated
pregever	1	yes
pregever	2	no
pregloss	1	Yes
pregloss	2	No
pregloss	7	Don't know
pregloss	9	No response
pregnow	1	Yes
pregnow	2	No
pregnow	9	No response
pregplan	1	Yes
pregplan	2	No
pregplan	7	Don't know
pregplan	9	No response
lmpdur	1	In menses
lmpdur	2	Days ago
lmpdur	3	Weeks ago
lmpdur	4	Months ago
lmpdur	5	Years ago
lmpdur	6	On contraception
lmpdur	7	Menopause/Hysterectomy
lmpdur	8	Before last birth
lmpdur	9	Never had menses
yesno	1	Yes
yesno	2	No
anchw	1	Doctor
anchw	2	Nurse/Midwife
anchw	3	Auxillary nurse/midwife
anchw	4	Traditional Birth Attendant
anchw	5	Community/Village Health Worker
anchw	6	Other, specify
ancloc	1	Her home
ancloc	2	Other home
ancloc	3	Government Hospital
ancloc	4	Governemnet Health center
ancloc	5	Private Hospital/ Health center
ancloc	6	Health outreach
ancloc	7	Other, specify
yesnodon'tknow	1	Yes
yesnodon'tknow	2	No
yesnodon'tknow	7	Don't know
delcareby	1	Doctor
delcareby	2	Nurse/Midwife
delcareby	3	Auxillary nurse/midwife
delcareby	4	Traditional Birth Attendant
delcareby	5	Community/Village Health Worker
delcareby	6	Relative/Friend
delcareby	7	Other, specify
delcareby	8	None
delcareby	9	Not applicable
nocare_res	1	A lot of time spent during travel to access care
nocare_res	2	Long distance travelled to access care
nocare_res	3	Husband/partner refused
nocare_res	4	Lack of required supplies
nocare_res	5	Lack of equipment at the facility
nocare_res	6	Transport costs
nocare_res	7	Care too expensive to afford/User fees
nocare_res	8	Bad weather conditions
nocare_res	9	Felt it is not important
nocare_res	10	Lack of health workers
nocare_res	11	other, specify
nocare_res	12	Not applicable
birthfacility	1	Her home
birthfacility	2	Other home
birthfacility	3	Government Hospital
birthfacility	4	Governemnet Health center
birthfacility	5	Private Hospital/ Health center
birthfacility	6	Health outreach
birthfacility	7	Other, specify
birthfacility	8	Not applicable
nohtcr	1	Stigma
nohtcr	2	Lack of confidentiality
nohtcr	3	Lack of trust in CHW
nohtcr	4	Already know HIV status
nohtcr	5	Other, specify
collector_reviewer	004P	Ali Ssetaala
collector_reviewer	552T	Nusula Nakiragga
collector_reviewer	553T	Joan Nabawanuka
collector_reviewer	601T	Gideon Matovu
collector_reviewer	602T	Judith Namugga
collector_reviewer	605T	Phiona Nalubega

## Sheet: settings
form_title	form_id	submission_url	instance_name
VIMBA_QuestionnaireV01_01AUG2017	QNARE_24MAR2018	http://vimba-185606.appspot.com/submission
